# Supplementary material for: Senolytic Treatment Improves Responsiveness to Mechanical Loading in the Skeleton of Aged Mice
Source: Int J Mol Sci. 2025 Nov 20;26(22):11233. doi: 10.3390/ijms262211233 (PMC12653123; doi:10.3390/ijms262211233)
Supplement: Supplementary file 1 [file ijms-26-11233-s001.zip]

Archive with 1 entries (1 files):
- ijms-3792357-supplementary.pdf
